# Supplementary material for: Have We Been Underestimating Modifiable Dementia Risk? An Alternative Approach for Calculating the Combined Population Attributable Fraction for Modifiable Dementia Risk Factors
Source: Am J Epidemiol. 2023 Jun 15;192(10):1763–71. doi: 10.1093/aje/kwad138 (PMC10558200; doi:10.1093/aje/kwad138)
Supplement: Web_Material_kwad138 [file web_material_kwad138.zip]

Archive with 2 entries (2 files):
- kwad138 Welberry Web Appendix 6.xlsx
- kwad138 Welberry Web Material corrected.docx
