# Supplementary material for: Have We Been Underestimating Modifiable Dementia Risk? An Alternative Approach for Calculating the Combined Population Attributable Fraction for Modifiable Dementia Risk Factors
Source: Am J Epidemiol. 2023 Jun 15;192(10):1763–71. doi: 10.1093/aje/kwad138 (PMC10558200; doi:10.1093/aje/kwad138)
Supplement: Web_Material_kwad138 [file web_material_kwad138.zip › kwad138 Welberry Web Appendix 6.xlsx]

## Sheet: PAF_demonstration
	PAF calculator for estimating the combined effect of two binary risk factors on an outcome
	Set the Parameters:												POPULATION								RATE of DISEASE
	N=								20000				The expected population in each sub-group is:								The expected rate of disease (cases per 1000):
	Total prevalence for risk factor X=									0.5					Y = yes		Y= no		Total			Y = yes	Y= no	Total
	Total prevalence for risk factor Y=									0.2			X = yes	n1:	3000	n2:	7000		10000		X = yes	6.1	3.2	4.07
	Prevalence of risk factors X and Y occuring together:									0.15	0.2		X = no	n3:	1000	n4:	9000		10000		X = no	3.8	2	2.18
	Rate of disease in non-exposed (cases per 1000):									2			Total		4000		16000	N:	20000		Total	5.525	2.525	3.125
	Define the RR for each sub-group:												CASES								Non-attributable CASES
				Y = yes		Y = no							Based on RRs and disease rates								If X and Y were removed from the population
	X = yes			R(xy):	3.05	R(x):	1.6								Y = yes		Y= no		Total			Y = yes	Y= no	Total
	X= no			R(y):	1.9		1						X = yes		18.3		22.4		40.7		X = yes	6	14	20
													X = no		3.8		18		21.8		X = no	2	18	20
													Total		22.1		40.4		62.5		Total	8	32	40
	Attributable risk in the population (A):								11250						Excess cases:						22.5
	Total risk in the poplation (T):								31250						Total cases:						62.5
	PAF (A/T):									0.36
	The two risk factors, X and Y, in combination account for 36% of cases.
	NOTES:
	A = [n1(R(xy)-R(x)-R(y)+1)+(n1+n2)(R(x)-1)+(n1+n3)(R(y)-1)]
	T = [n1(R(xy)-R(x)-R(y)+1)+(n1+n2)(R(x)-1)+(n1+n3)(R(y)-1)+N]
	PAF=A/T
